# Supplementary material for: The Chinese species of the genus Ontsira Cameron (Hymenoptera, Braconidae, Doryctinae)
Source: Zookeys. 2013 Oct 29;(345):73–96. doi: 10.3897/zookeys.345.5472 (PMC3817443; doi:10.3897/zookeys.345.5472)
Supplement: XML Treatment for Ontsira [file zookeys.345.5472-treatment1.xml]

<!DOCTYPE tp:taxon-treatment
  PUBLIC "-//TaxonX//DTD Taxonomic Treatment Publishing DTD v0 20100105//EN" "tax-treatment-NSO.dtd">
<tp:taxon-treatment xmlns:tp="http://www.plazi.org/taxpub"><tp:treatment-meta><mixed-citation publication-type="journal"><person-group><name><surname>Belokobylskij</surname><given-names>Sergey A.</given-names></name><name><surname>Tang</surname><given-names>Pu</given-names></name><name><surname>Chen</surname><given-names>Xue-xin</given-names></name></person-group><article-title>The Chinese species of the genus <italic>Ontsira</italic> Cameron (Hymenoptera, Braconidae, Doryctinae)</article-title><source>Zookeys</source><day>29</day><month>10</month><year>2013</year><volume>2013</volume><issue>345</issue><fpage>73</fpage><lpage>96</lpage><pub-id pub-id-type="doi">10.3897/zookeys.345.5472</pub-id></mixed-citation></tp:treatment-meta><tp:nomenclature><label>Genus</label><tp:taxon-name>
                        <tp:taxon-name-part taxon-name-part-type="genus">Ontsira</tp:taxon-name-part>
                        <object-id xmlns:xlink="http://www.w3.org/1999/xlink" xlink:type="simple">http://species-id.net/wiki/Ontsira</object-id>
                    </tp:taxon-name><tp:taxon-authority>Cameron, 1900</tp:taxon-authority><tp:nomenclature-citation-list><tp:nomenclature-citation><tp:taxon-name>Ontsira</tp:taxon-name><comment> Cameron, 1900: 89; <xref ref-type="bibr" rid="B20">Shenefelt and Marsh 1976</xref>: 1322; <xref ref-type="bibr" rid="B10">Belokobylskij and Tobias 1986</xref>: 41; <xref ref-type="bibr" rid="B5">Belokobylskij 1998a</xref>: 464; <xref ref-type="bibr" rid="B7">1998c</xref>: 54; <xref ref-type="bibr" rid="B13">Chen and Shi 2004</xref>: 27; <xref ref-type="bibr" rid="B9">Belokobylskij and Maetô 2009</xref>: 363.</comment></tp:nomenclature-citation><tp:nomenclature-citation><tp:taxon-name>Doryctes (Doryctodes)</tp:taxon-name><comment> Hellen, 1927: 40 [type species: <italic><tp:taxon-name>Rogas (Doryctes) imperator</tp:taxon-name></italic> Haliday, 1836]; <xref ref-type="bibr" rid="B20">Shenefelt and Marsh 1976</xref>: 1322.</comment></tp:nomenclature-citation><tp:nomenclature-citation><tp:taxon-name>Doryctodes</tp:taxon-name><comment>: Telenga, 1941: 389; <xref ref-type="bibr" rid="B20">Shenefelt and Marsh 1976</xref>: 1322.</comment></tp:nomenclature-citation><tp:nomenclature-citation><tp:taxon-name>Wachsmannia</tp:taxon-name><comment> Szépligeti, 1900: 217 (type species: <italic><tp:taxon-name>Wachsmannia maculipennis</tp:taxon-name></italic> Szépligeti, 1900); <xref ref-type="bibr" rid="B20">Shenefelt and Marsh 1976</xref>: 1332; <xref ref-type="bibr" rid="B3">Belokobylskij 1992</xref>: 908; <xref ref-type="bibr" rid="B1">van Achterberg 1995</xref>: 131; <xref ref-type="bibr" rid="B5">Belokobylskij 1998a</xref>: 462.</comment></tp:nomenclature-citation></tp:nomenclature-citation-list></tp:nomenclature><tp:treatment-sec sec-type="Type species"><title>Type species.</title><p><italic><tp:taxon-name>Ontsira reticulata</tp:taxon-name></italic> Cameron, 1900.</p></tp:treatment-sec><tp:treatment-sec sec-type="Key to the Asian species of the genus Ontsira Cameron"><title>Key to the Asian species of the genus <italic><tp:taxon-name>Ontsira</tp:taxon-name></italic> Cameron</title><p>(Update from <xref ref-type="bibr" rid="B9">Belokobylskij and Maetô 2009</xref>)</p><table-wrap content-type="key" position="anchor" orientation="portrait"><table><tbody><tr><td rowspan="1" colspan="1">1</td><td rowspan="1" colspan="1">Second tergite with more or less smooth basomedian area separated by furrow or different type of sculpture. Body usually with contrasted pale and dark colouration. Upper tentorial pits (latero-posteriorly from antennal sockets) present, small or very small</td><td rowspan="1" colspan="1"><italic><tp:taxon-name>Neurocrassus</tp:taxon-name></italic> Šnoflak</td></tr><tr><td rowspan="1" colspan="1">–</td><td rowspan="1" colspan="1">Second tergite without smooth basomedian area. Body usually without contrasted colouration. Upper tentorial pits completely absent</td><td rowspan="1" colspan="1">2</td></tr><tr><td rowspan="1" colspan="1">2</td><td rowspan="1" colspan="1">Second metasomal tergite completely smooth</td><td rowspan="1" colspan="1">3</td></tr><tr><td rowspan="1" colspan="1">–</td><td rowspan="1" colspan="1">Second metasomal tergite sculptured at least basally</td><td rowspan="1" colspan="1">7</td></tr><tr><td rowspan="1" colspan="1">3</td><td rowspan="1" colspan="1">First metasomal tergite shorter, not longer than its apical width. Mesoscutum mostly smooth or finely granulate in anterior part</td><td rowspan="1" colspan="1">4</td></tr><tr><td rowspan="1" colspan="1">–</td><td rowspan="1" colspan="1">First metasomal tergite longer, 1.15–1.30 times as long as its apical width. Mesoscutum entirely and distinctly granulate</td><td rowspan="1" colspan="1">5</td></tr><tr><td rowspan="1" colspan="1">4</td><td rowspan="1" colspan="1">Ovipositor shorter, its sheath 0.5–0.7 times as long as metasoma, 0.65–0.80 times as long as mesosoma, 0.30–0.35 times as long as fore wing. Transverse diameter of eye 1.0–1.1 times as long as temple. Propodeum with distinct lateral tubercles. First metasomal tergite shorter, 0.8–0.9 times as long as its apical width. Body length 3.0–4.5 mm. – China (Heilongjiang); Russia, Caucasus, Turkey, Central and West Europe, USA</td><td rowspan="1" colspan="1"><italic><tp:taxon-name>Ontsira antica</tp:taxon-name></italic> (Wollaston)</td></tr><tr><td rowspan="1" colspan="1">–</td><td rowspan="1" colspan="1">Ovipositor longer, its sheath 0.9–1.0 times as long as metasoma, distinctly longer than mesosoma, about 0.5–0.6 times as long as fore wing. Transverse diameter of eye 0.9 times as long as temple. Propodeum almost without lateral tubercles. First metasomal tergite longer, its length equal to its apical width. Body length 3.1–5.3 mm. – China (Heilongjiang); Japan</td><td rowspan="1" colspan="1"><italic><tp:taxon-name>Ontsira neantica</tp:taxon-name></italic> Belokobylskij &amp; Maetô</td></tr><tr><td rowspan="1" colspan="1"><!--PageBreak-->5</td><td rowspan="1" colspan="1">Parallel vein arising almost from middle of distal margin of brachial cell. Second radial abscissa 0.8 times as long as third abscissa. Second radiomedial cell 2.7 times as long as its maximum width. Basolateral areas of propodeum granulate. Median length of second tergite 1.4 times as long as median length of third tergite. – First tergite entirely striate. Nervulus of fore wing strongly postfurcal. Ovipositor sheath 0.4 times as long as fore wing. Body length 3.6 mm. – China (Taiwan)</td><td rowspan="1" colspan="1"><italic><tp:taxon-name>Ontsira gratia</tp:taxon-name></italic> Belokobylskij</td></tr><tr><td rowspan="1" colspan="1">–</td><td rowspan="1" colspan="1">Parallel vein arising from posterior 0.25–0.30 of distal margin of brachial cell. Second radial abscissa 0.50–0.65 times as long as third abscissa. Second radiomedial cell 2.3–2.4 times as long as its maximum width. Basolateral areas of propodeum entirely or mainly smooth, sometimes rugulose posteriorly. Median length of second tergite almost equal to median length of third tergite</td><td rowspan="1" colspan="1">6</td></tr><tr><td rowspan="1" colspan="1">6</td><td rowspan="1" colspan="1">Nervulus of fore wing almost interstitial. Ovipositor sheath 0.7 times as long as fore wing. Hind coxa smooth dorsally. First metasomal tergite longer, 1.25 times as long as its apical width. Hind coxa and femur mainly dark reddish brown. Frons without pit between antennal sockets. Body length 5.6 mm. – India</td><td rowspan="1" colspan="1"><italic><tp:taxon-name>Ontsira reticulata</tp:taxon-name></italic> Cameron</td></tr><tr><td rowspan="1" colspan="1">–</td><td rowspan="1" colspan="1">Nervulus of fore wing distinctly postfurcal. Ovipositor sheath 0.4 times as long as fore wing. Hind coxa distinctly sculptured dorsally. First metasomal tergite shorter, 1.15 times as long as its apical width. Hind coxa and femur entirely yellow. Frons with distinct elongate pit between antennal sockets. Body length 3.0 mm. – China (Shaanxi)</td><td rowspan="1" colspan="1"><italic><tp:taxon-name>Ontsira abbreviata</tp:taxon-name></italic> sp. n.</td></tr><tr><td rowspan="1" colspan="1">7</td><td rowspan="1" colspan="1">Second tergite sculptured only basally or in basal half</td><td rowspan="1" colspan="1">8</td></tr><tr><td rowspan="1" colspan="1">–</td><td rowspan="1" colspan="1">Second tergite entirely or almost entirely sculptured, but sometimes sculpture in apical half fine and interrupted</td><td rowspan="1" colspan="1">17</td></tr><tr><td rowspan="1" colspan="1">8</td><td rowspan="1" colspan="1">Temple very short, transverse diameter of eye 3.3–3.8 times as long as temple. Acrosternite of first tergite rather distinctly elongate. Apical segments of antenna white. Body length 3.0–3.7 mm. – China (Fujian, Zhejiang); Vietnam</td><td rowspan="1" colspan="1"><italic><tp:taxon-name>Ontsira apposita</tp:taxon-name></italic> Belokobylskij</td></tr><tr><td rowspan="1" colspan="1">–</td><td rowspan="1" colspan="1">Temple longer, transverse diameter of eye 1.0–1.6 times as long as temple. Acrosternite of first tergite shorter. Apical segments of antenna dark</td><td rowspan="1" colspan="1">9</td></tr><tr><td rowspan="1" colspan="1">9</td><td rowspan="1" colspan="1">Mesoscutum and basolateral areas of propodeum completely smooth. Mesosoma 1.5 times as long as its maximum height. Eyes glabrous. Radial vein arising slightly before middle of pterostigma. Body length 2.1 mm. – Vietnam</td><td rowspan="1" colspan="1"><italic><tp:taxon-name>Ontsira tayi</tp:taxon-name></italic> Belokobylskij</td></tr><tr><td rowspan="1" colspan="1">–</td><td rowspan="1" colspan="1">Mesoscutum and basolateral areas of propodeum more or less granulate or sometimes finely granulate and with distinct punctation. Mesosoma 1.7–2.0 times as long as its maximum height. Eyes often (except <italic><tp:taxon-name>Ontsira henana</tp:taxon-name></italic> sp. n.) rather densely and shortly setose. Radial vein arising more or less behind middle of pterostigma or sometimes from its middle</td><td rowspan="1" colspan="1">10</td></tr><tr><td rowspan="1" colspan="1">10</td><td rowspan="1" colspan="1">Ovipositor sheath not longer than metasoma. Mesoscutum and scutellum distinctly and densely granulate. Parallel vein of fore wing arising slightly <!--PageBreak-->before or almost from middle of distal margin of brachial cell. First abscissa of mediocubital vein of hind wing almost equal to second abscissa</td><td rowspan="1" colspan="1">11</td></tr><tr><td rowspan="1" colspan="1">–</td><td rowspan="1" colspan="1">Ovipositor sheath longer than metasoma, almost as long as body. Mesoscutum finely granulate; scutellum almost smooth. Parallel vein of fore wing arising from posterior 0.25–0.30 of distal margin of brachial cell. First abscissa of mediocubital vein of hind wing longer than second abscissa</td><td rowspan="1" colspan="1">12</td></tr><tr><td rowspan="1" colspan="1">11</td><td rowspan="1" colspan="1">Vertex almost entirely and finely granulate-reticulate; frons at least partly rugulose-granulate. Eyes distinctly setose. Antennal segments thick, first flagellar segment 3.4–3.5 times as long as its apical width. Third tergite without transverse furrow. Vertex and mesoscutum with long setae. Body length 2.8–3.1 mm. – Russia (Far East)</td><td rowspan="1" colspan="1"><italic><tp:taxon-name>Ontsira eugeniae</tp:taxon-name></italic> Belokobylskij</td></tr><tr><td rowspan="1" colspan="1">–</td><td rowspan="1" colspan="1">Vertex and most part of frons smooth. Eyes glabrous. Antennal segments slender, first flagellar segment 4.3 times as long as its apical width. Third tergite with transverse furrow. Vertex and mesoscutum with short setae. Body length 2.8 mm. – China (Henan)</td><td rowspan="1" colspan="1"><italic><tp:taxon-name>Ontsira henana</tp:taxon-name></italic> sp. n.</td></tr><tr><td rowspan="1" colspan="1">12</td><td rowspan="1" colspan="1">First metasomal tergite shorter, 0.9–1.1 (rarely 1.2) times as long as its apical width. Hind femur wide, 3.4–4.0 times as long as wide. Penultimate segment 1.7–2.0 times as long as wide</td><td rowspan="1" colspan="1">13</td></tr><tr><td rowspan="1" colspan="1">–</td><td rowspan="1" colspan="1">First metasomal tergite longer, 1.2–1.7 times as long as its apical width. Hind femur slender, 4.0–5.3 times as long as wide. Penultimate segment 2.1–2.4 times as long as wide</td><td rowspan="1" colspan="1">14</td></tr><tr><td rowspan="1" colspan="1">13</td><td rowspan="1" colspan="1">Vertex entirely or mostly and temple almost entirely smooth. Mesoscutum (except rugose-striate in medioposterior area) mainly smooth, partly finely granulate. Body length 2.5–7.5 mm. – China (Taiwan); Japan, Korea, Mongolia, Russia, Kazakhstan, Iran, Caucasus, Central and Western Europe, North America</td><td rowspan="1" colspan="1"><italic><tp:taxon-name>Ontsira imperator</tp:taxon-name></italic> (Haliday)</td></tr><tr><td rowspan="1" colspan="1">–</td><td rowspan="1" colspan="1">Vertex almost entirely or mostly and temple at most part distinctly striate. Mesoscutum (except rugose-striate in medioposterior area) almost entirely, very densely and finely granulate with sparse punctation. Body length 6.0–7.2 mm. – China (North-east part); South Korea</td><td rowspan="1" colspan="1"><italic><tp:taxon-name>Ontsira robusta</tp:taxon-name></italic> sp. n.</td></tr><tr><td rowspan="1" colspan="1">14</td><td rowspan="1" colspan="1">Hind femur 4.0–4.5 times as long as its maximum width. First metasomal tergite 1.2–1.3 (rarely 1.15 or 1.40) times as long as its apical width. Second metasomal tergite shorter, 0.5–0.8 times as long as its basal width. Hind tibia dorsally with very dense setae</td><td rowspan="1" colspan="1">15</td></tr><tr><td rowspan="1" colspan="1">–</td><td rowspan="1" colspan="1">Hind femur 4.9–5.3 times as long as its maximum width. First metasomal tergite 1.4–1.7 times as long as its apical width. Second metasomal tergite longer, 0.9 times as long as its basal width. Hind tibia dorsally with sparse setae</td><td rowspan="1" colspan="1">16</td></tr><tr><td rowspan="1" colspan="1">15</td><td rowspan="1" colspan="1">Vertex entirely smooth. Mesoscutum rather finely punctate-reticulate, partly with fine granulation. Second tarsal segment of hind leg shorter, 1.4–1.5 times as long as its fifth segment (without pretarsus) and about 0.4 times as long as basitarsus. First flagellar segment longer, 4.0–4.5 times as <!--PageBreak-->long as wide. Body length 5.0–7.4 mm. – China (Shaanxi, Fujian, Guangdong); Japan, Korea, Russia, Caucasus, Turkey, Israel, Europe</td><td rowspan="1" colspan="1"><italic><tp:taxon-name>Ontsira ignea</tp:taxon-name></italic> (Ratzeburg)</td></tr><tr><td rowspan="1" colspan="1">–</td><td rowspan="1" colspan="1">Vertex entirely or almost entirely coarsely rugose-striate. Mesoscutum coarsely rugose-granulate. Second tarsal segment of hind leg longer, 1.5–1.7 times as long as its fifth segment (without pretarsus) and about 0.5 times as long as basitarsus. First flagellar segment shorter, 3.4–3.6 times as long as wide. Body length 5.5–7.0 mm. – China (Henan, Shaanxi)</td><td rowspan="1" colspan="1"><italic><tp:taxon-name>Ontsira rugivertex</tp:taxon-name></italic> sp. n.</td></tr><tr><td rowspan="1" colspan="1">16</td><td rowspan="1" colspan="1">Brachial cell of fore wing distinctly widened medially. Basolateral areas of propodeum without carinae. Pterostigma and radial cell longer; pterostigma 4.8 times and radial cell 3.9–4.0 times as long as their maximum width. Body length 7.5 mm. – Japan</td><td rowspan="1" colspan="1"><italic><tp:taxon-name>Ontsira amamioshima</tp:taxon-name></italic> Belokobylskij &amp; Maetô</td></tr><tr><td rowspan="1" colspan="1">–</td><td rowspan="1" colspan="1">Brachial cell of fore wing not widened medially. Basolateral areas of propodeum with distinct carinae. Pterostigma and radial cell shorter; pterostigma 4.4–4.6 times and radial cell 3.4–3.6 times as long as their maximum width. Body length 5.4–8.4 mm. – China (Zhejiang, Fujian, Guangdong)</td><td rowspan="1" colspan="1"><italic><tp:taxon-name>Ontsira macer</tp:taxon-name></italic> Chen &amp; Shi</td></tr><tr><td rowspan="1" colspan="1">17(7)</td><td rowspan="1" colspan="1">Antennae 17–19-segmented. Female body length 2.5–3.0 mm</td><td rowspan="1" colspan="1">18</td></tr><tr><td rowspan="1" colspan="1">–</td><td rowspan="1" colspan="1">Antennae 30–40-segmented. Female body length 4.0–7.0 mm</td><td rowspan="1" colspan="1">19</td></tr><tr><td rowspan="1" colspan="1">18</td><td rowspan="1" colspan="1">Recurrent vein of fore wing almost as long as second abscissa of medial vein. Antenna 17-segmented. Head pale brown, mesosoma and metasoma dark brown. Body length 2.5 mm. – Vietnam</td><td rowspan="1" colspan="1"><italic><tp:taxon-name>Ontsira bistriata</tp:taxon-name></italic> (Kieffer)</td></tr><tr><td rowspan="1" colspan="1">–</td><td rowspan="1" colspan="1">Recurrent vein of fore wing 0.3–0.5 times as long as second abscissa of medial vein. Antenna 19-segmented. Head and all body brownish yellow. Body length 3.0 mm. – Vietnam</td><td rowspan="1" colspan="1"><italic><tp:taxon-name>Ontsira brevipetiolata</tp:taxon-name></italic> (Kieffer)</td></tr><tr><td rowspan="1" colspan="1">19</td><td rowspan="1" colspan="1">Ovipositor sheath 0.8 times as long as metasoma. Third metasomal tergite submedially with transverse furrow. Transverse diameter of eye 2.8 times as long as temple. Seven apical segments of antenna white. Parallel vein of fore wing arising weakly behind middle of distal margin of brachial cell. Body length 3.3 mm. – Vietnam</td><td rowspan="1" colspan="1"><italic><tp:taxon-name>Ontsira alboapicalis</tp:taxon-name></italic> Belokobylskij</td></tr><tr><td rowspan="1" colspan="1">–</td><td rowspan="1" colspan="1">Ovipositor sheath much longer than metasoma. Third metasomal tergite without transverse sculptured furrow. Transverse diameter of eye 1.0–1.3 times as long as temple. Apical segments of antenna dark. Parallel vein of fore wing arising strongly behind middle of distal margin of brachial cell</td><td rowspan="1" colspan="1">20</td></tr><tr><td rowspan="1" colspan="1">20</td><td rowspan="1" colspan="1">Third metasomal tergite entirely smooth. Second tergite sometimes finely and interruptedly striate in posterior 0.3. Body length 5.0–7.5 mm. – Japan</td><td rowspan="1" colspan="1"><italic><tp:taxon-name>Ontsira ignea</tp:taxon-name></italic> (Ratzeburg) (f. <italic>insularis</italic> Belokobylskij)</td></tr><tr><td rowspan="1" colspan="1">–</td><td rowspan="1" colspan="1">Third metasomal tergite basally with semi-circular striae. Second tergite always completely striate. Body length 4.0–6.2 mm. – Russia (Far East)</td><td rowspan="1" colspan="1"><italic><tp:taxon-name>Ontsira kasparyani</tp:taxon-name></italic> Belokobylskij</td></tr><!--PageBreak--></tbody></table></table-wrap></tp:treatment-sec><ref-list><ref id="B20"><mixed-citation xmlns:xlink="http://www.w3.org/1999/xlink" xlink:type="simple"><person-group><name name-style="western"><surname>Shenefelt</surname><given-names>RD</given-names></name><name name-style="western"><surname>Marsh</surname><given-names>PM</given-names></name></person-group> (<year>1976</year>) <article-title>Hymenopterorum Catalogus. Pars 13. Braconidae 9. Doryctinae.</article-title><publisher-name>Dr W. Junk</publisher-name>, <publisher-loc>‘s–Gravenhage</publisher-loc>, <fpage>1263</fpage>–<lpage>1424</lpage>.</mixed-citation></ref><ref id="B10"><mixed-citation xmlns:xlink="http://www.w3.org/1999/xlink" xlink:type="simple"><person-group><name name-style="western"><surname>Belokobylskij</surname><given-names>SA</given-names></name><name name-style="western"><surname>Tobias</surname><given-names>VI</given-names></name></person-group> (<year>1986</year>) <article-title>Subfam. Doryctinae.</article-title> In: <person-group><name name-style="western"><surname>Medvedev</surname><given-names>GS</given-names></name></person-group> (<role>Ed</role>) <issue-title>Keys to Insects of the USSR European part. Hymenoptera.</issue-title><publisher-name>Nauka</publisher-name>, <publisher-loc>Leningrad</publisher-loc><volume>3</volume>(<issue>4</issue>): <fpage>21</fpage>-<lpage>72</lpage>.</mixed-citation></ref><ref id="B5"><mixed-citation xmlns:xlink="http://www.w3.org/1999/xlink" xlink:type="simple"><person-group><name name-style="western"><surname>Belokobylskij</surname><given-names>SA</given-names></name></person-group> (<year>1998a</year>) <article-title>On the braconid wasps of the genus <italic>Ontsira</italic> Cameron (Hymenoptera, Braconidae) of East Asia.</article-title><source>Entomologicheskoe Obozrenie</source><volume>77</volume>(<issue>2</issue>): <fpage>462</fpage>-<lpage>479</lpage>.</mixed-citation></ref><ref id="B7"><mixed-citation xmlns:xlink="http://www.w3.org/1999/xlink" xlink:type="simple"><person-group><name name-style="western"><surname>Belokobylskij</surname><given-names>SA</given-names></name></person-group> (<year>1998c</year>) <article-title>Subfam. Doryctinae.</article-title> In: <person-group><name name-style="western"><surname>Lehr</surname><given-names>PA</given-names></name></person-group> (<role>Ed</role>) <issue-title>Key to insects of the Russian Far East. Neuropteroidea, Mecoptera, Hymenoptera.</issue-title><publisher-name>Dal’nauka</publisher-name>, <publisher-loc>Vladivostok</publisher-loc><volume>4</volume>(<issue>3</issue>): <fpage>50</fpage>–<lpage>109</lpage>.</mixed-citation></ref><ref id="B13"><mixed-citation xmlns:xlink="http://www.w3.org/1999/xlink" xlink:type="simple"><person-group><name name-style="western"><surname>Chen</surname><given-names>J</given-names></name><name name-style="western"><surname>Shi</surname><given-names>Q</given-names></name></person-group> (<year>2004</year>) <article-title>Systematic studies on Doryctinae of China (Hymenoptera: Braconidae).</article-title><publisher-name>Fujian Science and Technology Publishing House</publisher-name>, <publisher-loc>Fujian</publisher-loc>, <lpage>274</lpage> pp.</mixed-citation></ref><ref id="B9"><mixed-citation xmlns:xlink="http://www.w3.org/1999/xlink" xlink:type="simple"><person-group><name name-style="western"><surname>Belokobylskij</surname><given-names>SA</given-names></name><name name-style="western"><surname>Maetô</surname><given-names>K</given-names></name></person-group> (<year>2009</year>) <article-title>Doryctinae (Hymenoptera, Braconidae) of Japan.</article-title> (<source>Fauna mundi</source>. Vol. <volume>1</volume>). <publisher-name>Warshawska Drukarnia Naukowa</publisher-name>, <publisher-loc>Warszawa</publisher-loc>, <lpage>806</lpage> pp.</mixed-citation></ref><ref id="B3"><mixed-citation xmlns:xlink="http://www.w3.org/1999/xlink" xlink:type="simple"><person-group><name name-style="western"><surname>Belokobylskij</surname><given-names>SA</given-names></name></person-group> (<year>1992</year>) <article-title>On the classification and phylogeny of the braconid wasps of subfamilies Doryctinae and Exothecinae (Hymenoptera, Braconidae). Part I. On the classification, 1.</article-title><source>Entomologicheskoe Obozrenie</source><volume>71</volume>(<issue>4</issue>): <fpage>900</fpage>-<lpage>928</lpage>.</mixed-citation></ref><ref id="B1"><mixed-citation xmlns:xlink="http://www.w3.org/1999/xlink" xlink:type="simple"><person-group><name name-style="western"><surname>Achterberg</surname><given-names>C van</given-names></name></person-group> (<year>1995</year>) <article-title>New combinations of names for Palaearctic Braconidae (Hymenoptera).</article-title><source>Zoologische Mededelingen</source><volume>69</volume>(<issue>12</issue>): <fpage>131</fpage>-<lpage>138</lpage>.</mixed-citation></ref></ref-list></tp:taxon-treatment>
