# Supplementary material for: The Chinese species of the genus Ontsira Cameron (Hymenoptera, Braconidae, Doryctinae)
Source: Zookeys. 2013 Oct 29;(345):73–96. doi: 10.3897/zookeys.345.5472 (PMC3817443; doi:10.3897/zookeys.345.5472)
Supplement: XML Treatment for Ontsira antica [file zookeys.345.5472-treatment3.xml]

<!DOCTYPE tp:taxon-treatment
  PUBLIC "-//TaxonX//DTD Taxonomic Treatment Publishing DTD v0 20100105//EN" "tax-treatment-NSO.dtd">
<tp:taxon-treatment xmlns:tp="http://www.plazi.org/taxpub"><tp:treatment-meta><mixed-citation publication-type="journal"><person-group><name><surname>Belokobylskij</surname><given-names>Sergey A.</given-names></name><name><surname>Tang</surname><given-names>Pu</given-names></name><name><surname>Chen</surname><given-names>Xue-xin</given-names></name></person-group><article-title>The Chinese species of the genus <italic>Ontsira</italic> Cameron (Hymenoptera, Braconidae, Doryctinae)</article-title><source>Zookeys</source><day>29</day><month>10</month><year>2013</year><volume>2013</volume><issue>345</issue><fpage>73</fpage><lpage>96</lpage><pub-id pub-id-type="doi">10.3897/zookeys.345.5472</pub-id></mixed-citation></tp:treatment-meta><tp:nomenclature><tp:taxon-name>
                            <tp:taxon-name-part taxon-name-part-type="genus">Ontsira</tp:taxon-name-part>
                            <tp:taxon-name-part taxon-name-part-type="species">antica</tp:taxon-name-part>
                            <object-id xmlns:xlink="http://www.w3.org/1999/xlink" xlink:type="simple">http://species-id.net/wiki/Ontsira_antica</object-id>
                        </tp:taxon-name><tp:taxon-authority>(Wollaston, 1858)</tp:taxon-authority><tp:nomenclature-citation-list><tp:nomenclature-citation><tp:taxon-name>Clinocentrus anticus</tp:taxon-name><comment> Wollaston, 1858: 24; <xref ref-type="bibr" rid="B24">Yu et al. 2012</xref>.</comment></tp:nomenclature-citation><tp:nomenclature-citation><tp:taxon-name>Ontsira antica</tp:taxon-name><comment>: Marsh, 1973: 71; <xref ref-type="bibr" rid="B20">Shenefelt and Marsh 1976</xref>: 1322.</comment></tp:nomenclature-citation><tp:nomenclature-citation><tp:taxon-name>Doryctes gallicus</tp:taxon-name><comment> Reinhard, 1865: 248; <xref ref-type="bibr" rid="B20">Shenefelt and Marsh 1976</xref>: 1322; <xref ref-type="bibr" rid="B24">Yu et al. 2012</xref>.</comment></tp:nomenclature-citation></tp:nomenclature-citation-list></tp:nomenclature><tp:treatment-sec sec-type="Material examined"><title>Material examined.</title><p>China: 1 female, Heilongjiang, Daiceng, 24.VII.1977 (He Junhua), N 771882 (ZJUH).</p></tp:treatment-sec><tp:treatment-sec sec-type="Distribution"><title>Distribution.</title><p>China (Heilongjiang) (<bold>new record</bold>); Russia, Caucasus, Central and Western Europe, North America.</p></tp:treatment-sec><ref-list><ref id="B24"><mixed-citation xmlns:xlink="http://www.w3.org/1999/xlink" xlink:type="simple"><person-group><name name-style="western"><surname>Yu</surname><given-names>DS</given-names></name><name name-style="western"><surname>van Achterberg</surname><given-names>C</given-names></name><name name-style="western"><surname>Horstman</surname><given-names>K</given-names></name></person-group> (<year>2012</year>) <source>Taxapad 2012, Ichneumonoidea 2011. Database on flash-drive. Ottawa, Ontario, Canada.</source></mixed-citation></ref><ref id="B20"><mixed-citation xmlns:xlink="http://www.w3.org/1999/xlink" xlink:type="simple"><person-group><name name-style="western"><surname>Shenefelt</surname><given-names>RD</given-names></name><name name-style="western"><surname>Marsh</surname><given-names>PM</given-names></name></person-group> (<year>1976</year>) <article-title>Hymenopterorum Catalogus. Pars 13. Braconidae 9. Doryctinae.</article-title><publisher-name>Dr W. Junk</publisher-name>, <publisher-loc>‘s–Gravenhage</publisher-loc>, <fpage>1263</fpage>–<lpage>1424</lpage>.</mixed-citation></ref></ref-list></tp:taxon-treatment>
