# Supplementary material for: The Chinese species of the genus Ontsira Cameron (Hymenoptera, Braconidae, Doryctinae)
Source: Zookeys. 2013 Oct 29;(345):73–96. doi: 10.3897/zookeys.345.5472 (PMC3817443; doi:10.3897/zookeys.345.5472)
Supplement: XML Treatment for Ontsira apposita [file zookeys.345.5472-treatment4.xml]

<!DOCTYPE tp:taxon-treatment
  PUBLIC "-//TaxonX//DTD Taxonomic Treatment Publishing DTD v0 20100105//EN" "tax-treatment-NSO.dtd">
<tp:taxon-treatment xmlns:tp="http://www.plazi.org/taxpub"><tp:treatment-meta><mixed-citation publication-type="journal"><person-group><name><surname>Belokobylskij</surname><given-names>Sergey A.</given-names></name><name><surname>Tang</surname><given-names>Pu</given-names></name><name><surname>Chen</surname><given-names>Xue-xin</given-names></name></person-group><article-title>The Chinese species of the genus <italic>Ontsira</italic> Cameron (Hymenoptera, Braconidae, Doryctinae)</article-title><source>Zookeys</source><day>29</day><month>10</month><year>2013</year><volume>2013</volume><issue>345</issue><fpage>73</fpage><lpage>96</lpage><pub-id pub-id-type="doi">10.3897/zookeys.345.5472</pub-id></mixed-citation></tp:treatment-meta><tp:nomenclature><tp:taxon-name>
                            <tp:taxon-name-part taxon-name-part-type="genus">Ontsira</tp:taxon-name-part>
                            <tp:taxon-name-part taxon-name-part-type="species">apposita</tp:taxon-name-part>
                            <object-id xmlns:xlink="http://www.w3.org/1999/xlink" xlink:type="simple">http://species-id.net/wiki/Ontsira_apposita</object-id>
                        </tp:taxon-name><tp:taxon-authority>Belokobylskij, 1998</tp:taxon-authority><tp:nomenclature-citation-list><tp:nomenclature-citation><tp:taxon-name>Ontsira apposita</tp:taxon-name><comment> Belokobylskij, 1998: 466; <xref ref-type="bibr" rid="B24">Yu et al. 2012</xref>.</comment></tp:nomenclature-citation><tp:nomenclature-citation><tp:taxon-name>Ontsira brachytes</tp:taxon-name><comment> Chen &amp; Shi, 2004: 27; <xref ref-type="bibr" rid="B9">Belokobylskij and Maetô 2009</xref>: 363.</comment></tp:nomenclature-citation></tp:nomenclature-citation-list></tp:nomenclature><tp:treatment-sec sec-type="Material examined"><title>Material examined.</title><p>China: 1 male, Zhejiang, Gutianshan, 19.VII.1992 (Chen Xuexin), N 923661 (ZJUH).</p></tp:treatment-sec><tp:treatment-sec sec-type="Distribution"><title>Distribution.</title><p>China (Zhejiang, Fujian); Vietnam.</p></tp:treatment-sec><tp:treatment-sec sec-type="Remark"><title>Remark.</title><p>The male of <italic><tp:taxon-name>Ontsira apposita</tp:taxon-name></italic> is recorded for the first time. It differs from females in the following characters: the parallel vein of the fore wing arises slightly behind middle of distal margin of brachial cell, the recurrent vein of fore wing antefurcal, the first abscissa of mediocubital vein of hind wing not shorter than second abscissa, and the acrosternite of first metasomal segment weakly elongate.</p><!--PageBreak--></tp:treatment-sec><ref-list><ref id="B24"><mixed-citation xmlns:xlink="http://www.w3.org/1999/xlink" xlink:type="simple"><person-group><name name-style="western"><surname>Yu</surname><given-names>DS</given-names></name><name name-style="western"><surname>van Achterberg</surname><given-names>C</given-names></name><name name-style="western"><surname>Horstman</surname><given-names>K</given-names></name></person-group> (<year>2012</year>) <source>Taxapad 2012, Ichneumonoidea 2011. Database on flash-drive. Ottawa, Ontario, Canada.</source></mixed-citation></ref><ref id="B9"><mixed-citation xmlns:xlink="http://www.w3.org/1999/xlink" xlink:type="simple"><person-group><name name-style="western"><surname>Belokobylskij</surname><given-names>SA</given-names></name><name name-style="western"><surname>Maetô</surname><given-names>K</given-names></name></person-group> (<year>2009</year>) <article-title>Doryctinae (Hymenoptera, Braconidae) of Japan.</article-title> (<source>Fauna mundi</source>. Vol. <volume>1</volume>). <publisher-name>Warshawska Drukarnia Naukowa</publisher-name>, <publisher-loc>Warszawa</publisher-loc>, <lpage>806</lpage> pp.</mixed-citation></ref></ref-list></tp:taxon-treatment>
