# Supplementary material for: The Chinese species of the genus Ontsira Cameron (Hymenoptera, Braconidae, Doryctinae)
Source: Zookeys. 2013 Oct 29;(345):73–96. doi: 10.3897/zookeys.345.5472 (PMC3817443; doi:10.3897/zookeys.345.5472)
Supplement: XML Treatment for Ontsira ignea [file zookeys.345.5472-treatment6.xml]

<!DOCTYPE tp:taxon-treatment
  PUBLIC "-//TaxonX//DTD Taxonomic Treatment Publishing DTD v0 20100105//EN" "tax-treatment-NSO.dtd">
<tp:taxon-treatment xmlns:tp="http://www.plazi.org/taxpub"><tp:treatment-meta><mixed-citation publication-type="journal"><person-group><name><surname>Belokobylskij</surname><given-names>Sergey A.</given-names></name><name><surname>Tang</surname><given-names>Pu</given-names></name><name><surname>Chen</surname><given-names>Xue-xin</given-names></name></person-group><article-title>The Chinese species of the genus <italic>Ontsira</italic> Cameron (Hymenoptera, Braconidae, Doryctinae)</article-title><source>Zookeys</source><day>29</day><month>10</month><year>2013</year><volume>2013</volume><issue>345</issue><fpage>73</fpage><lpage>96</lpage><pub-id pub-id-type="doi">10.3897/zookeys.345.5472</pub-id></mixed-citation></tp:treatment-meta><tp:nomenclature><tp:taxon-name>
                            <tp:taxon-name-part taxon-name-part-type="genus">Ontsira</tp:taxon-name-part>
                            <tp:taxon-name-part taxon-name-part-type="species">ignea</tp:taxon-name-part>
                            <object-id xmlns:xlink="http://www.w3.org/1999/xlink" xlink:type="simple">http://species-id.net/wiki/Ontsira_ignea</object-id>
                        </tp:taxon-name><tp:taxon-authority>(Ratzeburg, 1852)</tp:taxon-authority><tp:nomenclature-citation-list><tp:nomenclature-citation><tp:taxon-name>Bracon igneus</tp:taxon-name><comment> Ratzeburg, 1852: 36.</comment></tp:nomenclature-citation><tp:nomenclature-citation><tp:taxon-name>Doryctes igneus</tp:taxon-name><comment>: <xref ref-type="bibr" rid="B19">Reinhard 1865</xref>: 250.</comment></tp:nomenclature-citation><tp:nomenclature-citation><tp:taxon-name>Doryctodes igneus</tp:taxon-name><comment>: <xref ref-type="bibr" rid="B22">Telenga 1941</xref>: 91.</comment></tp:nomenclature-citation><tp:nomenclature-citation><tp:taxon-name>Ontsira ignea</tp:taxon-name><comment>: <xref ref-type="bibr" rid="B20">Shenefelt and Marsh 1976</xref>: 1323; <xref ref-type="bibr" rid="B10">Belokobylskij and Tobias 1986</xref>: 43 (as synonym of <italic><tp:taxon-name>Ontsira imperator</tp:taxon-name></italic>); <xref ref-type="bibr" rid="B9">Belokobylskij and Maetô 2009</xref>: 370.</comment></tp:nomenclature-citation></tp:nomenclature-citation-list></tp:nomenclature><tp:treatment-sec sec-type="Material examined"><title>Material examined.</title><p>China: 1 female, Shaanxi, Ningshan, Huoditang, 1580 m, 17.VIII.1998 (Yuan Decheng) (ZJUH); 1 female, Fujian, Sangang, X.1979 (Huang Juchang), N 20003927 (ZJUH); 1 male, Guangdong, Meizhou, 29.VII.2003 (Chen Jujian), N 20048483 (ZJUH).</p></tp:treatment-sec><tp:treatment-sec sec-type="Distribution"><title>Distribution.</title><p>China (Shaanxi, Fujian, Guangdong) (<bold>new record</bold>); Japan Caucasus, Turkey, Israel, Central and Western Europe.</p></tp:treatment-sec><ref-list><ref id="B19"><mixed-citation xmlns:xlink="http://www.w3.org/1999/xlink" xlink:type="simple"><person-group><name name-style="western"><surname>Reinhard</surname><given-names>H</given-names></name></person-group> (<year>1865</year>) <article-title>Beiträge zur Kenntnis einiger Braconiden-Gattungen. Drittes Stück.</article-title><source>Berliner Entomologische Zeitschrift</source><volume>9</volume>: <fpage>241</fpage>-<lpage>267</lpage>.</mixed-citation></ref><ref id="B22"><mixed-citation xmlns:xlink="http://www.w3.org/1999/xlink" xlink:type="simple"><person-group><name name-style="western"><surname>Telenga</surname><given-names>NA</given-names></name></person-group> (<year>1941</year>) <article-title>Fauna USSR. Hymenoptera. Fam. Braconidae, subfam. Braconinae (continuation) and Sigalphinae.</article-title><publisher-name>AS USSR Publishing House</publisher-name>, <publisher-loc>Moscow-Leningrad</publisher-loc>, <volume>5</volume>(<issue>3</issue>): <fpage>1</fpage>-<lpage>466</lpage>.</mixed-citation></ref><ref id="B20"><mixed-citation xmlns:xlink="http://www.w3.org/1999/xlink" xlink:type="simple"><person-group><name name-style="western"><surname>Shenefelt</surname><given-names>RD</given-names></name><name name-style="western"><surname>Marsh</surname><given-names>PM</given-names></name></person-group> (<year>1976</year>) <article-title>Hymenopterorum Catalogus. Pars 13. Braconidae 9. Doryctinae.</article-title><publisher-name>Dr W. Junk</publisher-name>, <publisher-loc>‘s–Gravenhage</publisher-loc>, <fpage>1263</fpage>–<lpage>1424</lpage>.</mixed-citation></ref><ref id="B10"><mixed-citation xmlns:xlink="http://www.w3.org/1999/xlink" xlink:type="simple"><person-group><name name-style="western"><surname>Belokobylskij</surname><given-names>SA</given-names></name><name name-style="western"><surname>Tobias</surname><given-names>VI</given-names></name></person-group> (<year>1986</year>) <article-title>Subfam. Doryctinae.</article-title> In: <person-group><name name-style="western"><surname>Medvedev</surname><given-names>GS</given-names></name></person-group> (<role>Ed</role>) <issue-title>Keys to Insects of the USSR European part. Hymenoptera.</issue-title><publisher-name>Nauka</publisher-name>, <publisher-loc>Leningrad</publisher-loc><volume>3</volume>(<issue>4</issue>): <fpage>21</fpage>-<lpage>72</lpage>.</mixed-citation></ref><ref id="B9"><mixed-citation xmlns:xlink="http://www.w3.org/1999/xlink" xlink:type="simple"><person-group><name name-style="western"><surname>Belokobylskij</surname><given-names>SA</given-names></name><name name-style="western"><surname>Maetô</surname><given-names>K</given-names></name></person-group> (<year>2009</year>) <article-title>Doryctinae (Hymenoptera, Braconidae) of Japan.</article-title> (<source>Fauna mundi</source>. Vol. <volume>1</volume>). <publisher-name>Warshawska Drukarnia Naukowa</publisher-name>, <publisher-loc>Warszawa</publisher-loc>, <lpage>806</lpage> pp.</mixed-citation></ref></ref-list></tp:taxon-treatment>
