# Supplementary material for: The Chinese species of the genus Ontsira Cameron (Hymenoptera, Braconidae, Doryctinae)
Source: Zookeys. 2013 Oct 29;(345):73–96. doi: 10.3897/zookeys.345.5472 (PMC3817443; doi:10.3897/zookeys.345.5472)
Supplement: XML Treatment for Ontsira imperator [file zookeys.345.5472-treatment7.xml]

<!DOCTYPE tp:taxon-treatment
  PUBLIC "-//TaxonX//DTD Taxonomic Treatment Publishing DTD v0 20100105//EN" "tax-treatment-NSO.dtd">
<tp:taxon-treatment xmlns:tp="http://www.plazi.org/taxpub"><tp:treatment-meta><mixed-citation publication-type="journal"><person-group><name><surname>Belokobylskij</surname><given-names>Sergey A.</given-names></name><name><surname>Tang</surname><given-names>Pu</given-names></name><name><surname>Chen</surname><given-names>Xue-xin</given-names></name></person-group><article-title>The Chinese species of the genus <italic>Ontsira</italic> Cameron (Hymenoptera, Braconidae, Doryctinae)</article-title><source>Zookeys</source><day>29</day><month>10</month><year>2013</year><volume>2013</volume><issue>345</issue><fpage>73</fpage><lpage>96</lpage><pub-id pub-id-type="doi">10.3897/zookeys.345.5472</pub-id></mixed-citation></tp:treatment-meta><tp:nomenclature><tp:taxon-name>
                            <tp:taxon-name-part taxon-name-part-type="genus">Ontsira</tp:taxon-name-part>
                            <tp:taxon-name-part taxon-name-part-type="species">imperator</tp:taxon-name-part>
                            <object-id xmlns:xlink="http://www.w3.org/1999/xlink" xlink:type="simple">http://species-id.net/wiki/Ontsira_imperator</object-id>
                        </tp:taxon-name><tp:taxon-authority>(Haliday, 1836)</tp:taxon-authority><tp:nomenclature-citation-list><tp:nomenclature-citation><tp:taxon-name>Rogas (Doryctes) imperator</tp:taxon-name><comment> Haliday, 1836: 46; <xref ref-type="bibr" rid="B24">Yu et al. 2012</xref>.</comment></tp:nomenclature-citation><tp:nomenclature-citation><tp:taxon-name>Doryctodes imperator</tp:taxon-name><comment>: Hellen, 1940: 26; <xref ref-type="bibr" rid="B22">Telenga 1941</xref>: 91.</comment></tp:nomenclature-citation><tp:nomenclature-citation><tp:taxon-name>Ontsira imperator</tp:taxon-name><comment>: <xref ref-type="bibr" rid="B17">Marsh 1973</xref>: 71; <xref ref-type="bibr" rid="B20">Shenefelt and Marsh 1976</xref>: 1324; <xref ref-type="bibr" rid="B10">Belokobylskij and Tobias 1986</xref>: 43; <xref ref-type="bibr" rid="B5">Belokobylskij 1998a</xref>: 56; <xref ref-type="bibr" rid="B13">Chen and Shi 2004</xref>: 29; <xref ref-type="bibr" rid="B24">Yu et al. 2012</xref>; <xref ref-type="bibr" rid="B9">Belokobylskij and Maetô 2009</xref>.</comment></tp:nomenclature-citation></tp:nomenclature-citation-list></tp:nomenclature><tp:treatment-sec sec-type="Material examined"><title>Material examined.</title><p>China: 1 female, Jilin, Changchun, 8.X.1985 (Bai Hongyu), N 861610 (ZJUH).</p></tp:treatment-sec><tp:treatment-sec sec-type="Distribution"><title>Distribution.</title><p>China (Jilin, Taiwan); Japan, Korea, Mongolia, Russia, Kazakhstan, Iran, Caucasus, Central and Western Europe, North America.</p><!--PageBreak--></tp:treatment-sec><ref-list><ref id="B24"><mixed-citation xmlns:xlink="http://www.w3.org/1999/xlink" xlink:type="simple"><person-group><name name-style="western"><surname>Yu</surname><given-names>DS</given-names></name><name name-style="western"><surname>van Achterberg</surname><given-names>C</given-names></name><name name-style="western"><surname>Horstman</surname><given-names>K</given-names></name></person-group> (<year>2012</year>) <source>Taxapad 2012, Ichneumonoidea 2011. Database on flash-drive. Ottawa, Ontario, Canada.</source></mixed-citation></ref><ref id="B22"><mixed-citation xmlns:xlink="http://www.w3.org/1999/xlink" xlink:type="simple"><person-group><name name-style="western"><surname>Telenga</surname><given-names>NA</given-names></name></person-group> (<year>1941</year>) <article-title>Fauna USSR. Hymenoptera. Fam. Braconidae, subfam. Braconinae (continuation) and Sigalphinae.</article-title><publisher-name>AS USSR Publishing House</publisher-name>, <publisher-loc>Moscow-Leningrad</publisher-loc>, <volume>5</volume>(<issue>3</issue>): <fpage>1</fpage>-<lpage>466</lpage>.</mixed-citation></ref><ref id="B17"><mixed-citation xmlns:xlink="http://www.w3.org/1999/xlink" xlink:type="simple"><person-group><name name-style="western"><surname>Marsh</surname><given-names>PM</given-names></name></person-group> (<year>1973</year>) <article-title>New synonyms and new combinations in North American Doryctinae (Hymenoptera: Braconidae).</article-title><source>Journal of the Washington Academy of Sciences</source><volume>63</volume>(<issue>2</issue>): <fpage>69</fpage>-<lpage>72</lpage>.</mixed-citation></ref><ref id="B20"><mixed-citation xmlns:xlink="http://www.w3.org/1999/xlink" xlink:type="simple"><person-group><name name-style="western"><surname>Shenefelt</surname><given-names>RD</given-names></name><name name-style="western"><surname>Marsh</surname><given-names>PM</given-names></name></person-group> (<year>1976</year>) <article-title>Hymenopterorum Catalogus. Pars 13. Braconidae 9. Doryctinae.</article-title><publisher-name>Dr W. Junk</publisher-name>, <publisher-loc>‘s–Gravenhage</publisher-loc>, <fpage>1263</fpage>–<lpage>1424</lpage>.</mixed-citation></ref><ref id="B10"><mixed-citation xmlns:xlink="http://www.w3.org/1999/xlink" xlink:type="simple"><person-group><name name-style="western"><surname>Belokobylskij</surname><given-names>SA</given-names></name><name name-style="western"><surname>Tobias</surname><given-names>VI</given-names></name></person-group> (<year>1986</year>) <article-title>Subfam. Doryctinae.</article-title> In: <person-group><name name-style="western"><surname>Medvedev</surname><given-names>GS</given-names></name></person-group> (<role>Ed</role>) <issue-title>Keys to Insects of the USSR European part. Hymenoptera.</issue-title><publisher-name>Nauka</publisher-name>, <publisher-loc>Leningrad</publisher-loc><volume>3</volume>(<issue>4</issue>): <fpage>21</fpage>-<lpage>72</lpage>.</mixed-citation></ref><ref id="B5"><mixed-citation xmlns:xlink="http://www.w3.org/1999/xlink" xlink:type="simple"><person-group><name name-style="western"><surname>Belokobylskij</surname><given-names>SA</given-names></name></person-group> (<year>1998a</year>) <article-title>On the braconid wasps of the genus <italic>Ontsira</italic> Cameron (Hymenoptera, Braconidae) of East Asia.</article-title><source>Entomologicheskoe Obozrenie</source><volume>77</volume>(<issue>2</issue>): <fpage>462</fpage>-<lpage>479</lpage>.</mixed-citation></ref><ref id="B13"><mixed-citation xmlns:xlink="http://www.w3.org/1999/xlink" xlink:type="simple"><person-group><name name-style="western"><surname>Chen</surname><given-names>J</given-names></name><name name-style="western"><surname>Shi</surname><given-names>Q</given-names></name></person-group> (<year>2004</year>) <article-title>Systematic studies on Doryctinae of China (Hymenoptera: Braconidae).</article-title><publisher-name>Fujian Science and Technology Publishing House</publisher-name>, <publisher-loc>Fujian</publisher-loc>, <lpage>274</lpage> pp.</mixed-citation></ref><ref id="B9"><mixed-citation xmlns:xlink="http://www.w3.org/1999/xlink" xlink:type="simple"><person-group><name name-style="western"><surname>Belokobylskij</surname><given-names>SA</given-names></name><name name-style="western"><surname>Maetô</surname><given-names>K</given-names></name></person-group> (<year>2009</year>) <article-title>Doryctinae (Hymenoptera, Braconidae) of Japan.</article-title> (<source>Fauna mundi</source>. Vol. <volume>1</volume>). <publisher-name>Warshawska Drukarnia Naukowa</publisher-name>, <publisher-loc>Warszawa</publisher-loc>, <lpage>806</lpage> pp.</mixed-citation></ref></ref-list></tp:taxon-treatment>
