# Supplementary material for: The Chinese species of the genus Ontsira Cameron (Hymenoptera, Braconidae, Doryctinae)
Source: Zookeys. 2013 Oct 29;(345):73–96. doi: 10.3897/zookeys.345.5472 (PMC3817443; doi:10.3897/zookeys.345.5472)
Supplement: XML Treatment for Ontsira macer [file zookeys.345.5472-treatment8.xml]

<!DOCTYPE tp:taxon-treatment
  PUBLIC "-//TaxonX//DTD Taxonomic Treatment Publishing DTD v0 20100105//EN" "tax-treatment-NSO.dtd">
<tp:taxon-treatment xmlns:tp="http://www.plazi.org/taxpub"><tp:treatment-meta><mixed-citation publication-type="journal"><person-group><name><surname>Belokobylskij</surname><given-names>Sergey A.</given-names></name><name><surname>Tang</surname><given-names>Pu</given-names></name><name><surname>Chen</surname><given-names>Xue-xin</given-names></name></person-group><article-title>The Chinese species of the genus <italic>Ontsira</italic> Cameron (Hymenoptera, Braconidae, Doryctinae)</article-title><source>Zookeys</source><day>29</day><month>10</month><year>2013</year><volume>2013</volume><issue>345</issue><fpage>73</fpage><lpage>96</lpage><pub-id pub-id-type="doi">10.3897/zookeys.345.5472</pub-id></mixed-citation></tp:treatment-meta><tp:nomenclature><tp:taxon-name>
                            <tp:taxon-name-part taxon-name-part-type="genus">Ontsira</tp:taxon-name-part>
                            <tp:taxon-name-part taxon-name-part-type="species">macer</tp:taxon-name-part>
                            <object-id xmlns:xlink="http://www.w3.org/1999/xlink" xlink:type="simple">http://species-id.net/wiki/Ontsira_macer</object-id>
                        </tp:taxon-name><tp:taxon-authority>Chen &amp; Shi, 2000</tp:taxon-authority><tp:nomenclature-citation-list><tp:nomenclature-citation><tp:taxon-name>Ontsira macer</tp:taxon-name><comment> Chen &amp; Shi 2004: 30; <xref ref-type="bibr" rid="B9">Belokobylskij and Maetô 2009</xref>: 370.</comment></tp:nomenclature-citation></tp:nomenclature-citation-list></tp:nomenclature><tp:treatment-sec sec-type="Material examined"><title>Material examined.</title><p>China: 1 female, Zhejiang, Qingyuan, Baishanzu, 3.X.1993 (Wu Hong), N 945613 (ZJUH); 1 female, Zhejiang, Longquan, Fengyangshan, 29–31.VII.2007 (Liu Jingxian), N 200804390 (ZJUH); 1 female, Fujian, Wuyishan, 7.IX.1989 (Wang Jiashe), N 964392 (ZJUH); 1 female, Fujian, Jiangle, Longqishan, 16.VII.1991 (Liu Changming), N 20007069 (ZJUH); 1 female, Fujian, Erliping, XI.1979 (Huang Juchang), N 20003841 (ZJUH); 1 female, Guangdong, Shixing, Chebaling, 25.V.2002 (Xu Zaifu), N 20051526 (ZJUH).</p></tp:treatment-sec><tp:treatment-sec sec-type="Distribution"><title>Distribution.</title><p>China (Zhejiang, Fujian, Guangdong).</p></tp:treatment-sec><ref-list><ref id="B9"><mixed-citation xmlns:xlink="http://www.w3.org/1999/xlink" xlink:type="simple"><person-group><name name-style="western"><surname>Belokobylskij</surname><given-names>SA</given-names></name><name name-style="western"><surname>Maetô</surname><given-names>K</given-names></name></person-group> (<year>2009</year>) <article-title>Doryctinae (Hymenoptera, Braconidae) of Japan.</article-title> (<source>Fauna mundi</source>. Vol. <volume>1</volume>). <publisher-name>Warshawska Drukarnia Naukowa</publisher-name>, <publisher-loc>Warszawa</publisher-loc>, <lpage>806</lpage> pp.</mixed-citation></ref></ref-list></tp:taxon-treatment>
