# Supplementary material for: The Chinese species of the genus Ontsira Cameron (Hymenoptera, Braconidae, Doryctinae)
Source: Zookeys. 2013 Oct 29;(345):73–96. doi: 10.3897/zookeys.345.5472 (PMC3817443; doi:10.3897/zookeys.345.5472)
Supplement: XML Treatment for Ontsira neantica [file zookeys.345.5472-treatment9.xml]

<!DOCTYPE tp:taxon-treatment
  PUBLIC "-//TaxonX//DTD Taxonomic Treatment Publishing DTD v0 20100105//EN" "tax-treatment-NSO.dtd">
<tp:taxon-treatment xmlns:tp="http://www.plazi.org/taxpub"><tp:treatment-meta><mixed-citation publication-type="journal"><person-group><name><surname>Belokobylskij</surname><given-names>Sergey A.</given-names></name><name><surname>Tang</surname><given-names>Pu</given-names></name><name><surname>Chen</surname><given-names>Xue-xin</given-names></name></person-group><article-title>The Chinese species of the genus <italic>Ontsira</italic> Cameron (Hymenoptera, Braconidae, Doryctinae)</article-title><source>Zookeys</source><day>29</day><month>10</month><year>2013</year><volume>2013</volume><issue>345</issue><fpage>73</fpage><lpage>96</lpage><pub-id pub-id-type="doi">10.3897/zookeys.345.5472</pub-id></mixed-citation></tp:treatment-meta><tp:nomenclature><tp:taxon-name>
                            <tp:taxon-name-part taxon-name-part-type="genus">Ontsira</tp:taxon-name-part>
                            <tp:taxon-name-part taxon-name-part-type="species">neantica</tp:taxon-name-part>
                            <object-id xmlns:xlink="http://www.w3.org/1999/xlink" xlink:type="simple">http://species-id.net/wiki/Ontsira_neantica</object-id>
                        </tp:taxon-name><tp:taxon-authority>Belokobylskij &amp; Maetô, 2009</tp:taxon-authority><tp:nomenclature-citation-list><tp:nomenclature-citation><tp:taxon-name>Ontsira neantica</tp:taxon-name><comment> Belokobylskij &amp; Maetô, 2009: 379.</comment></tp:nomenclature-citation></tp:nomenclature-citation-list></tp:nomenclature><tp:treatment-sec sec-type="Material examined"><title>Material examined.</title><p>China: 13 females, 5 males, China, Heilongjiang, Yichun, Daiceng, 29.V.1956 (Shi Zhenhua), N 5710.1(18) (ZJUH, ZISP).</p></tp:treatment-sec><tp:treatment-sec sec-type="Description of male"><title>Description of male</title><p>(first record). Body length 3.2–3.8 mm; fore wing length 3.0–3.4 mm. Transverse diameter of eye 0.9–1.0 times as long as temple. Frons mostly smooth. Antennae rather thick, 33-segmented. First flagellar segment 3.2–3.4 times as long as its apical width, 1.1–1.3 times as long as second segment. Prescutellar depression almost smooth, with three carinae. Second radial abscissa of fore wing 2.4–2.6 times as long as first abscissa, 0.4–0.5 times as long as third abscissa. Second radiomedial cell 2.2–2.4 times as long as its maximum width, 1.2–1.3 times as long as brachial cell. First abscissa of mediocubital vein of hind wing 1.2–1.4 times as long as second abscissa. Hind femur 3.3–3.6 times as long as wide. Metasoma 1.1–1.2 times as long as head and mesosoma combined.</p></tp:treatment-sec><tp:treatment-sec sec-type="Distribution"><title>Distribution.</title><p>China (Heilongjiang) (new record); Japan.</p></tp:treatment-sec><tp:treatment-sec sec-type="Remarks"><title>Remarks.</title><p>Vertex of females is usually striated on it sides.</p></tp:treatment-sec></tp:taxon-treatment>
